# Supplementary material for: Molecular Mechanisms Associated with the Development of the Metritis Complex in Dairy Cattle
Source: Genes (Basel). 2024 Mar 30;15(4):439. doi: 10.3390/genes15040439 (PMC11049392; doi:10.3390/genes15040439)
Supplement: Supplementary file 1 [file genes-15-00439-s001.zip]

Archive with 1 entries (1 files):
- genes-2894617-supplementary.pdf
